# Supplementary material for: Population and genome-wide association studies of Sclerotinia sclerotiorum isolates collected from diverse host plants throughout the United States
Source: Front Microbiol. 2023 Sep 27;14:1251003. doi: 10.3389/fmicb.2023.1251003 (PMC10566370; doi:10.3389/fmicb.2023.1251003)
Supplement: Supplementary file 1 [file Table_1.XLSX]

## Sheet: Table S1
Table S1. Detailed information for Sclerotinia sclerotiorum isolates used in this study*
Isolate Abbr.	Isolate Name	Collection Year	Collection Location	Collection Host	Mean Lesion Length on HA 207	Mean Lesion Length on HA 441	Citation
1980	1980	1980	Nebraska	Dry Bean	37.9652	74.8778	Otto-Hanson et al., 2011
Arg154	Arg154	NA	Argentina	Sunflower	53.762	70.1062	This study
Arg2	Arg2	2000	Argentina	Sunflower	59.1828	95.0392	This study
Arg213	Arg213	NA	Argentina	Sunflower	58.053	80.4319	This study
Arg228	Arg228	NA	Argentina	Sunflower	63.5797	68.0251	This study
B03	Bean-03	2003	NA	Dry Bean	58.9526	83.7151	This study
BN102	BN102	2008	North Dakota	Dry Bean	38.8957	38.0469	Aldrich-Wolfe et al., 2015
BN105	BN105	2008	North Dakota	Dry Bean	52.9715	66.0525	Aldrich-Wolfe et al., 2015
BN109	BN109	2008	North Dakota	Dry Bean	55.4758	74.2095	Aldrich-Wolfe et al., 2015
BN110	BN110	2007	North Dakota	Canola	58.9271	91.0264	Aldrich-Wolfe et al., 2015
BN112	BN112	2007	North Dakota	Canola	49.3877	82.6602	Aldrich-Wolfe et al., 2015
BN113	BN113	2008	North Dakota	Soybean	53.1227	131.97	Aldrich-Wolfe et al., 2015
BN114	BN114	2008	North Dakota	Soybean	44.6217	62.4537	Aldrich-Wolfe et al., 2015
BN117	BN117	2008	North Dakota	Dry Bean	51.411	37.3783	Aldrich-Wolfe et al., 2015
BN118	BN118	2008	North Dakota	Dry Bean	37.4119	89.298	Aldrich-Wolfe et al., 2015
BN119	BN119	2008	North Dakota	Dry Bean	52.0348	82.01	Aldrich-Wolfe et al., 2015
BN121	BN121	2008	North Dakota	Dry Bean	46.5479	83.7963	Aldrich-Wolfe et al., 2015
BN123	BN123	2008	North Dakota	Sunflower	53.2705	64.8909	Aldrich-Wolfe et al., 2015
BN126	BN126	2008	North Dakota	Sunflower	49.1143	87.6926	Aldrich-Wolfe et al., 2015
BN132	BN132	2008	North Dakota	Soybean	42.3543	97.3873	Aldrich-Wolfe et al., 2015
BN133	BN133	2008	North Dakota	Dry Bean	31.571	49.8159	Aldrich-Wolfe et al., 2015
BN134	BN134	2008	North Dakota	Soybean	56.8537	105.79	Aldrich-Wolfe et al., 2015
BN135	BN135	2008	North Dakota	Soybean	47.4519	108.69	Aldrich-Wolfe et al., 2015
BN138	BN138	2008	Minnesota	Dry Bean	53	87.7136	Aldrich-Wolfe et al., 2015
BN140	BN140	2008	Minnesota	Soybean	47.3496	84.997	Aldrich-Wolfe et al., 2015
BN143	BN143	2008	Minnesota	Sunflower	59.9169	93.1583	Aldrich-Wolfe et al., 2015
BN144	BN144	2008	Minnesota	Soybean	45.6898	83.1689	Aldrich-Wolfe et al., 2015
BN151	BN151	2008	North Dakota	Dry Bean	40.4097	106.42	Aldrich-Wolfe et al., 2015
BN153	BN153	2008	Nebraska	Soybean	31.2765	56.2043	Aldrich-Wolfe et al., 2015
BN154	BN154	2008	Nebraska	Dry Bean	29.137	72.2766	Aldrich-Wolfe et al., 2015
BN155	BN155	2008	North Dakota	Sunflower	53.5972	77.7927	Aldrich-Wolfe et al., 2015
BN156	BN156	2008	North Dakota	Dry Bean	20.5101	71.2964	Aldrich-Wolfe et al., 2015
BN157	BN157	2008	North Dakota	Dry Bean	46.6194	103.66	Aldrich-Wolfe et al., 2015
BN158	BN158	2008	North Dakota	Dry Bean	71.6758	104.27	Aldrich-Wolfe et al., 2015
BN159	BN159	2008	North Dakota	Canola	NA	20.1165	Aldrich-Wolfe et al., 2015
BN160	BN160	2008	North Dakota	Sunflower	44.9538	104.34	Aldrich-Wolfe et al., 2015
BN161	BN161	2008	North Dakota	Sunflower	59.1021	112.16	Aldrich-Wolfe et al., 2015
BN163	BN163	2008	North Dakota	Sunflower	37.1141	85.9777	Aldrich-Wolfe et al., 2015
BN166	BN166	2008	North Dakota	Sunflower	65.4794	109.27	Aldrich-Wolfe et al., 2015
BN169	BN169	2008	North Dakota	Dry Bean	55.6667	90.5579	Aldrich-Wolfe et al., 2015
BN170	BN170	2008	North Dakota	Canola	61.4109	NA	Aldrich-Wolfe et al., 2015
BN172	BN172	2008	North Dakota	Dry Bean	65.0053	81.136	Aldrich-Wolfe et al., 2015
BN174	BN174	2008	North Dakota	Sunflower	47.8436	67.5357	Aldrich-Wolfe et al., 2015
BN175	BN175	2008	North Dakota	Canola	41.8227	97.9071	Aldrich-Wolfe et al., 2015
BN176	BN176	2008	North Dakota	Soybean	61.7509	102.77	Aldrich-Wolfe et al., 2015
BN178	BN178	2008	North Dakota	Soybean	44.6762	59.6723	Aldrich-Wolfe et al., 2015
BN183	BN183	2008	North Dakota	Sunflower	40.9003	75.3687	Aldrich-Wolfe et al., 2015
BN186	BN186	2008	North Dakota	Canola	37.7289	87.3392	Aldrich-Wolfe et al., 2015
BN187	BN187	2008	North Dakota	Sunflower	64.6619	107.83	Aldrich-Wolfe et al., 2015
BN191	BN191	2008	Nebraska	Soybean	55.7346	89.1334	Aldrich-Wolfe et al., 2015
BN193	BN193	2006	Colorado	Sunflower	39.8131	54.9937	Aldrich-Wolfe et al., 2015
BN195	BN195	2008	Nebraska	Dry Bean	53.6101	77.3807	Aldrich-Wolfe et al., 2015
BN196	BN196	1996	Colorado	Dry Bean	46.4655	82.9804	Aldrich-Wolfe et al., 2015
BN201	BN201	2008	South Dakota	Soybean	42.6841	72.6934	Aldrich-Wolfe et al., 2015
BN203	BN203	2006	Minnesota	Soybean	47.1708	79.5141	Aldrich-Wolfe et al., 2015
BN208	BN208	1997	Iowa	Soybean	61.8359	81.5231	Aldrich-Wolfe et al., 2015
BN209	BN209	1998	Illinois	Soybean	41.1626	63.0404	Aldrich-Wolfe et al., 2015
BN210	BN210	2002	Ohio	Soybean	27.6874	NA	Aldrich-Wolfe et al., 2015
BN211	BN211	2008	Iowa	Soybean	51.4427	NA	Aldrich-Wolfe et al., 2015
BN212	BN212	2008	Iowa	Soybean	42.8033	NA	Aldrich-Wolfe et al., 2015
BN213	BN213	2008	Iowa	Soybean	39.1134	NA	Aldrich-Wolfe et al., 2015
BN215	BN215	2008	Iowa	Soybean	47.5002	67.1376	Aldrich-Wolfe et al., 2015
BN216	BN216	2008	Iowa	Soybean	47.1173	75.0247	Aldrich-Wolfe et al., 2015
BN219	BN219	2008	Michigan	Soybean	54.8373	73.1871	Aldrich-Wolfe et al., 2015
BN220	BN220	2000	Wisconsin	Soybean	62.0164	66.1569	Aldrich-Wolfe et al., 2015
BN221	BN221	2000	Wisconsin	Soybean	56.773	NA	Aldrich-Wolfe et al., 2015
BN222	BN222	2000	Wisconsin	Soybean	24.8978	50.2282	Aldrich-Wolfe et al., 2015
BN226	BN226	2002	Wisconsin	Soybean	48.6587	NA	Aldrich-Wolfe et al., 2015
BN227	BN227	2003	Wisconsin	Soybean	54.1966	66.886	Aldrich-Wolfe et al., 2015
BN228	BN228	2003	Wisconsin	Soybean	43.0231	91.0305	Aldrich-Wolfe et al., 2015
BN231	BN231	2002	North Dakota	Canola	45.8351	71.1789	Aldrich-Wolfe et al., 2015
BN232	BN232	2003	Wisconsin	Tobacco	59.0865	81.402	Aldrich-Wolfe et al., 2015
BN241	BN241	2008	North Dakota	Soybean	32.3424	79.3407	Aldrich-Wolfe et al., 2015
BN243	BN243	2005	Montana	Houndstongue	56.1762	52.8397	Aldrich-Wolfe et al., 2015
BN246	BN246	2008	Kansas	Sunflower	42.6801	60.7466	Aldrich-Wolfe et al., 2015
BN249	BN249	NA	NA	NA	56.3746	85.2797	This study
BN253	BN253	NA	Washington	Lentil	54.1995	53.7376	This study
BN254	BN254	NA	Washington	Lentil	28.9705	69.974	This study
BN255	BN255	NA	Washington	Pea	41.5102	81.0496	This study
BN257	BN257	NA	Washington	Pea	43.8395	87.672	This study
BN258	BN258	NA	Washington	Pea	34.6867	61.8233	This study
BN260	BN260	NA	Washington	Gourd	46.675	72.3243	This study
BN261	BN261	NA	Washington	Gourd	49.0612	77.8843	This study
BN262	BN262	NA	Washington	Gourd	27.6354	26.959	This study
BN265	BN265	NA	Washington	Potato	26.1592	28.3659	This study
BN267	BN267	NA	Washington	Potato	56.4855	81.3505	This study
BN268	BN268	NA	California	Lettuce	72.8731	85.6729	This study
BN270	BN270	NA	California	Lettuce	64.8082	60.1846	This study
BN272	BN272	NA	California	Lettuce	57.6317	73.8095	This study
BN273	BN273	NA	Oregon	Potato	52.9898	101.92	This study
BN274	BN274	NA	Oregon	Cauliflower	32.3658	NA	This study
BN276	BN276	NA	Oregon	Cauliflower	44.3779	65.3979	This study
BN279	BN279	NA	Oregon	Snap Bean	49.5038	62.0525	This study
BN280	BN280	NA	South Carolina	Parsley	35.4378	52.1032	This study
BN281	BN281	NA	South Carolina	Lettuce	33.4521	49.5615	This study
BN291	BN291	NA	North Carolina	Cabbage	41.7914	71.4917	This study
BN293	BN293	NA	North Carolina	Cabbage	65.6289	104.01	This study
BN304	BN304	NA	North Carolina	Cabbage	40.9116	77.5964	This study
BN306	BN306	NA	Idaho	Dry Bean	23.152	NA	This study
BN307	BN307	NA	Arkansas	Canola	65.7752	84.5601	This study
BN308	BN308	NA	Georgia	Brassica olearacea	56.8384	NA	This study
BN310	BN310	NA	Georgia	Broccoli	58.8797	111.64	This study
BN311	BN311	NA	Georgia	Cabbage	54.3853	95.7464	This study
BN312	BN312	NA	Georgia	Carrot	38.8837	87.2331	This study
BN313	BN313	NA	Georgia	Tomato	52.2634	81.1338	This study
BN314	BN314	NA	Georgia	Cabbage	56.1637	90.9934	This study
BN315	BN315	NA	Oklahoma	Lettuce	65.197	96.2531	This study
BN316	BN316	NA	Florida	Petunia	63.4765	103.61	This study
BN317	BN317	NA	Florida	Cucumber	72.7982	101.14	This study
BN318	BN318	NA	Florida	Tomato	37.5288	59.9051	This study
BN319	BN319	NA	Florida	Potato	44.0999	88.9574	This study
BN321	BN321	NA	Florida	Cabbage	66.4228	46.1884	This study
BN322	BN322	NA	Florida	Tomato	58.9226	114.46	This study
BN323	BN323	NA	Arizona	Lettuce	54.3001	104.83	This study
BN325	BN325	NA	Arizona	Lettuce	88.0262	90.0967	This study
BN327	BN327	NA	Arizona	Lettuce	47.7322	75.8183	This study
BN328	BN328	NA	Arizona	Lettuce	50.8328	NA	This study
BN329	BN329	NA	Arizona	Lettuce	54.1722	75.244	This study
BN330	BN330	NA	Arizona	Lettuce	53.0404	78.382	This study
BN331	BN331	NA	Arizona	Lettuce	57.3109	101.98	This study
BN333	BN333	NA	Connecticut	Tomato	50.9952	86.6265	This study
BN334	BN334	NA	Maine	Bush Bean	56.9009	80.7525	This study
BN335	BN335	NA	Massachussetts	Squash	40.6466	96.6677	This study
BN336	BN336	NA	New York	Cabbage	64.1476	79.9122	This study
BN337	BN337	NA	New York	Soybean	60.09	117.02	This study
BN338	BN338	NA	New York	Cabbage	40.6491	109.68	This study
BN500	BN500	2007	North Dakota	Canola	65.5582	118.41	Aldrich-Wolfe et al., 2015
BN700	BN700	2007	North Dakota	Canola	57.6799	81.5522	Aldrich-Wolfe et al., 2015
BN900	BN900	2007	North Dakota	Canola	49.3137	48.5558	Aldrich-Wolfe et al., 2015
Breck-1	Breckenridge 1	2004	Minnesota	Sunflower	51.0762	59.206	This study
C-2004	Cocklebur-2004	2004	NA	Cocklebur	55.9734	95.8839	This study
C2-264	C2-264	NA	NA	NA	62.1652	96.7643	This study
C3-135	C3-135	NA	NA	NA	60.0733	76.8382	This study
CA1	CA1	2005	California	Sunflower	72.6417	106.42	This study
CA2	CA2	2003	California	Sunflower	26.5976	42.0469	This study
Carr-1	Carrington 1	2004	North Dakota	Sunflower	49.745	83.786	This study
Carr-2	Carrington 2	2004	North Dakota	Sunflower	51.9085	87.669	This study
Carr-3	Carrington 3	2004	North Dakota	Sunflower	38.069	82.1997	This study
FM150	FM150	NA	North Dakota	Sunflower	49.0295	68.5578	This study
FM170	FM170	NA	North Dakota	Sunflower	46.7864	86.4805	This study
FM224	FM224	NA	North Dakota	Sunflower	48.0394	77.0504	This study
FM261	FM261	NA	North Dakota	Sunflower	54.2136	95.6975	This study
Far-1	Fargo 1	2004	North Dakota	Sunflower	41.5414	68.4228	This study
Gran-1	Grandin 1	2004	North Dakota	Sunflower	36.9106	53.0134	This study
JS461	JS461	2003	Washington	Dry Bean	39.5963	45.5858	Otto-Hanson et al., 2011
JS465	JS465	2003	Washington	Dry Bean	40.2548	30.7996	Otto-Hanson et al., 2011
JS472	JS472	2003	Oregon	Dry Bean	49.2747	83.5541	Otto-Hanson et al., 2011
JS474	JS474	2003	Oregon	Dry Bean	58.5272	89.7165	Otto-Hanson et al., 2011
JS501	JS501	2004	Tasmania	Dry Bean	65.1874	91.3928	This study
JS558	JS558	2004	Minnesota	Dry Bean	72.7252	81.1465	Otto-Hanson et al., 2011
JS561	JS561	2004	Minnesota	Dry Bean	62.8805	87.2718	Otto-Hanson et al., 2011
JS577	JS577	2004	Nebraska	Dry Bean	61.8755	109.31	Otto-Hanson et al., 2011
JS578	JS578	2004	Nebraska	Dry Bean	62.979	77.6834	Otto-Hanson et al., 2011
JS591	JS591	2004	Oregon	Dry Bean	57.3045	104.82	Otto-Hanson et al., 2011
JS596	JS596	2004	California	Dry Bean	60.0022	89.187	Otto-Hanson et al., 2011
JS598	JS598	2004	California	Dry Bean	60.0078	109.61	Otto-Hanson et al., 2011
JS599	JS599	2004	California	Dry Bean	59.0045	102.75	Otto-Hanson et al., 2011
JS601	JS601	2004	California	Dry Bean	47.53	117.75	Otto-Hanson et al., 2011
JS611	JS611	2004	Michigan	Dry Bean	52.3655	110.74	Otto-Hanson et al., 2011
JS644	JS644	2005	Nebraska	Dry Bean	47.0317	112.46	Otto-Hanson et al., 2011
JS665	JS665	2005	Michigan	Dry Bean	62.3458	107.43	Otto-Hanson et al., 2011
JS676	JS676	2005	California	Dry Bean	68.1338	90.0701	Otto-Hanson et al., 2011
JS679	JS679	2005	California	Dry Bean	49.833	119.58	Otto-Hanson et al., 2011
JS681	JS681	2005	California	Dry Bean	49.1735	123.58	Otto-Hanson et al., 2011
JS698	JS698	2007	North Dakota	Dry Bean	60.4478	85.5462	This study
JS701	JS701	2007	North Dakota	Dry Bean	38.2492	99.5341	This study
JS705	JS705	2007	North Dakota	Dry Bean	61.8585	101.68	This study
JS708	JS708	2007	North Dakota	Dry Bean	66.0489	117.43	This study
JS709	JS709	2007	North Dakota	Dry Bean	53.6466	119.47	This study
JS710	JS710	2007	North Dakota	Dry Bean	53.3307	104.86	This study
JS711	JS711	2007	North Dakota	Dry Bean	43.57	107.02	This study
JS714	JS714	2007	North Dakota	Dry Bean	76.6604	112.37	This study
JS715	JS715	2007	North Dakota	Dry Bean	50.5099	106.72	This study
JS717	JS717	2007	North Dakota	Dry Bean	61.4065	114.57	This study
JS719	JS719	2007	North Dakota	Dry Bean	41.1111	111.73	This study
JS728	JS728	2007	Colorado	Dry Bean	13.333	99.2016	This study
JS765	JS765	2007	Washington	Dry Bean	70.8175	86.8102	This study
JS766	JS766	2007	Washington	Dry Bean	47.0731	74.9351	This study
JS771	JS771	2007	Washington	Dry Bean	64.5108	92.6866	This study
JS803	JS803	2008	Michigan	Dry Bean	45.4063	92.9766	This study
JS806	JS806	2008	Michigan	Dry Bean	53.5576	79.0622	This study
JS815	JS815	2008	Michigan	Dry Bean	47.5958	89.4564	This study
JS840	JS840	2009	Michigan	Dry Bean	63.769	103.38	This study
JS841	JS841	2009	Michigan	Dry Bean	40.6732	88.0301	This study
JS843	JS843	2009	Michigan	Dry Bean	38.5217	113.08	This study
JS845	JS845	2009	Michigan	Dry Bean	28.61	63.2244	This study
JS860	JS860	2010	Nebraska	Dry Bean	NA	62.1886	This study
JS861	JS861	2010	Colorado	Dry Bean	67.7655	113.46	This study
JS887	JS887	2010	Colorado	Dry Bean	48.9637	71.0911	This study
JS890	JS890	2010	Colorado	Dry Bean	61.6463	90.7435	This study
JS891	JS891	2010	North Dakota	Dry Bean	25.2254	NA	This study
JS913	JS913	2010	North Dakota	Dry Bean	59.8256	103.13	This study
ME-2004	MarshElder-2004	2004	NA	Marsh Elder	33.816	71.3328	This study
MN2	MN2	2010	Minnesota	Sunflower	31.0841	36.2697	This study
MN3	MN3	2010	Minnesota	Sunflower	55.0389	89.813	This study
MN4	MN4	2010	Minnesota	Sunflower	46.4182	91.6874	This study
MN5	MN5	2010	Minnesota	Sunflower	48.7782	103.84	This study
MN6	MN6	2010	Minnesota	Sunflower	60.6404	89.1315	This study
MN8	MN8	2010	Minnesota	Sunflower	40.6449	48.6214	This study
ND44	ND44	2011	North Dakota	Canola	41.9452	66.6218	This study
NE-C-07	NE-Canola-07	2007	Nebraska	Canola	65.9492	94.3002	This study
NE031	NE031	2010	Nebraska	Canola	51.5142	79.0634	This study
NE274	NE274	2003	Nebraska	Dry Bean	65.714	75.6791	This study
NE567	NE567	2004	Washington	Dry Bean	59.4923	85.0557	This study
NE574	NE574	2004	Nebraska	Dry Bean	56.1834	87.6774	This study
NE590	NE590	2004	Oregon	Dry Bean	47.0519	88.4654	This study
NE710	NE710	2007	North Dakota	Dry Bean	46.637	80.6148	This study
NE743	NE743	2007	Colorado	Dry Bean	59.7207	76.9984	This study
R140	R140	NA	NA	NA	62.3774	92.5844	This study
R224	R224	NA	NA	NA	46.859	39.6915	This study
R260	R260	NA	NA	NA	50.0814	119.11	This study
S-2001	Soybean-2001	2001	NA	Soybean	56.9637	84.7032	This study
Sun87	Sun87	1987	Canada	Sunflower	74.7824	88.2545	This study
SunA146	SunA146	2002	North Dakota	Sunflower	84.1996	84.2679	This study
SunA226	SunA226	2002	North Dakota	Sunflower	43.0652	100.43	This study
SunA320	SunA320	2002	North Dakota	Sunflower	73.8767	110.35	This study
WM245	WM245	2003	Nebraska	Dry Bean	42.2185	45.2115	This study
WM714	WM714	2004	Nebraska	Dry Bean	51.1954	72.0845	This study
Wells-1	Wells 1	2004	North Dakota	Sunflower	53.2129	81.4049	This study
* NA = Not Available
