# Supplementary material for: Population and genome-wide association studies of Sclerotinia sclerotiorum isolates collected from diverse host plants throughout the United States
Source: Front Microbiol. 2023 Sep 27;14:1251003. doi: 10.3389/fmicb.2023.1251003 (PMC10566370; doi:10.3389/fmicb.2023.1251003)
Supplement: Supplementary file 2 [file Table_2.XLSX]

## Sheet: Table S2
Table S2. Pairwise comparison of genetic distances between S. sclerotiorum isolates collected from U.S. states or Argentina using Gst (Nei) and G'st (Hedrick)*
No. of Isolatesa	4	7	12	6	6	6	6	11	14	15	3	3	67	8	16	7
State	Argentina	Arizona	California	Colorado	Florida	Georgia	Iowa	Michigan	Minnesota	Nebraska	New York	North Carolina	North Dakota	Oregon	Washington	Wisconsin
Argentina
Arizona	0.41 / 0.64
California	0.33 / 0.56	0.05 / 0.12
Colorado	0.35 / 0.62	0.18 / 0.41	0.14 / 0.34
Florida	0.44 / 0.67	0.04 / 0.08	0.05 / 0.13	0.16 / 0.37
Georgia	0.33 / 0.57	0.05 / 0.12	0.06 / 0.14	0.12 / 0.29	0.05 / 0.13
Iowa	0.75 / 0.90	0.46 / 0.73	0.38 / 0.64	0.16 / 0.34	0.45 / 0.70	0.40 / 0.67
Michigan	0.44 / 0.71	0.26 / 0.53	0.21 / 0.46	0.01 / 0.03	0.24 / 0.50	0.20 / 0.44	0.10 / 0.22
Minnesota	0.42 / 0.69	0.25 / 0.52	0.20 / 0.44	0.01 / 0.03	0.23 / 0.48	0.19 / 0.43	0.07 / 0.16	0.00 / 0.01
Nebraska	0.35 / 0.63	0.19 / 0.42	0.15 / 0.35	0.02 / 0.06	0.17 / 0.38	0.12 / 0.29	0.26 / 0.52	0.08 / 0.20	0.07 / 0.19
New York	0.71 / 0.88	0.42 / 0.69	0.33 / 0.59	0.13 / 0.29	0.41 / 0.67	0.36 / 0.63	0.05 / 0.11	0.07 / 0.15	0.06 / 0.15	0.23 / 0.48
North Carolina	0.47 / 0.70	0.12 / 0.26	0.10 / 0.22	0.15 / 0.35	0.08 / 0.17	0.05 / 0.12	0.46 / 0.71	0.24 / 0.49	0.22 / 0.47	0.17 / 0.39	0.42 / 0.68
North Dakota	0.43 / 0.69	0.26 / 0.52	0.20 / 0.43	0.04 / 0.10	0.23 / 0.48	0.20 / 0.44	0.08 / 0.18	0.02 / 0.03	0.01 / 0.03	0.09 / 0.23	0.06 / 0.14	0.23 / 0.47
Oregon	0.36 / 0.60	0.18 / 0.38	0.12 / 0.26	0.08 / 0.21	0.15 / 0.31	0.12 / 0.28	0.21 / 0.41	0.12 / 0.28	0.09 / 0.23	0.12 / 0.29	0.19 / 0.38	0.11 / 0.24	0.09 / 0.21
Washington	0.49 / 0.74	0.29 / 0.55	0.21 / 0.44	0.08 / 0.20	0.26 / 0.50	0.23 / 0.48	0.14 / 0.28	0.08 / 0.19	0.06 / 0.15	0.15 / 0.34	0.09 / 0.20	0.26 / 0.49	0.04 / 0.09	0.08 / 0.18
Wisconsin	0.50 / 0.74	0.28 / 0.53	0.20 / 0.42	0.08 / 0.19	0.25 / 0.49	0.22 / 0.45	0.07 / 0.16	0.05 / 0.15	0.05 / 0.11	0.14 / 0.32	0.07 / 0.15	0.26 /0.49	0.05 / 0.12	0.10 / 0.23	0.08 / 0.18
* Gst and G'st values are seperated by '/' (Gst / G'st)
a Total number of isolates from each state.
