# Supplementary material for: Population and genome-wide association studies of Sclerotinia sclerotiorum isolates collected from diverse host plants throughout the United States
Source: Front Microbiol. 2023 Sep 27;14:1251003. doi: 10.3389/fmicb.2023.1251003 (PMC10566370; doi:10.3389/fmicb.2023.1251003)
Supplement: Supplementary file 3 [file Table_3.XLSX]

## Sheet: Table S3
Table S3. Pairwise comparison of genetic distances between S. sclerotiorum isolates collected from different plant hosts within the U.S. using Gst (Nei) and G'st (Hedrick)*
No. of Isolatesa	8	14	77	3	12	3	4	31	40	4
Host	Cabbage	Canola	Dry Bean	Gourd	Lettuce	Pea	Potato	Soybean	Sunflower	Tomato
Cabbage
Canola	0.13 / 0.29
Dry Bean	0.09 / 0.22	0.05 / 0.14
Gourd	0.11 / 0.25	0.02 / 0.04	0.04 / 0.16
Lettuce	0.05 / 0.12	0.23 / 0.47	0.16 / 0.37	0.21 / 0.44
Pea	0.19 / 0.40	0.12 / 0.26	0.11 / 0.27	0.13 / 0.29	0.33 / 0.59
Potato	0.09 / 0.22	0.06 / 0.13	0.06 / 0.15	0.06 / 0.15	0.21 / 0.43	0.10 / 0.22
Soybean	0.17 / 0.36	0.05 / 0.13	0.06 / 0.14	0.02 / 0.06	0.29 / 0.55	0.15 / 0.31	0.10 / 0.24
Sunflower	0.14 / 0.32	0.03 / 0.07	0.03 /0.09	0.02 / 0.06	0.25 / 0.50	0.12 / 0.26	0.08 / 0.19	0.01 / 0.02
Tomato	0.06 / 0.13	0.16 / 0.35	0.11 / 0.26	0.14 / 0.31	0.07 / 0.16	0.27 / 0.50	0.14 / 0.31	0.22 / 0.44	0.18 / 0.39
* Gst and G'st values are seperated by '/' (Gst / G'st)
a Total number of isolates from each host plant.
